# Supplementary material for: Correction of copy number induced false positives in CRISPR screens
Source: PLoS Comput Biol. 2018 Jul 19;14(7):e1006279. doi: 10.1371/journal.pcbi.1006279 (PMC6067744; doi:10.1371/journal.pcbi.1006279)
Supplement: S1 Table — List of 814 essential genes. (CSV) [file pcbi.1006279.s004.csv]

x
AAMP
AARS
AATF
ACIN1
ACLY
ACO2
ACTL6A
ACTR8
ADSL
ADSS
AFG3L2
ALG11
ALG2
ALYREF
ANAPC11
ANAPC2
ANAPC4
AP2S1
AQR
ARCN1
ARL2
ARMC7
ARPC4
ASUN
ATP2A2
ATP5A1
ATP5D
ATP5J2-PTCD1
ATP6AP1
ATP6V0B
ATP6V0C
ATP6V1A
ATP6V1B2
ATP6V1D
ATR
AURKA
AURKAIP1
AURKB
BANF1
BIRC5
BMS1
BRF2
BUB3
BUD31
BYSL
C10orf2
C1orf109
C21orf59
C3orf17
C9orf114
CAPZB
CARS
CARS2
CBWD3
CBWD5
CBWD6
CCDC84
CCDC86
CCNA2
CCNH
CCT2
CCT3
CCT4
CCT5
CCT7
CCT8
CDC123
CDC16
CDC20
CDC23
CDC45
CDC5L
CDC6
CDC73
CDK1
CDK9
CDT1
CEBPZ
CENPA
CENPI
CENPM
CFL1
CHAF1A
CHD4
CHEK1
CHKA
CHMP2A
CIAO1
CINP
CIRH1A
CKAP5
CLASRP
CLP1
CLTC
COA5
COASY
COG4
COPA
COPB1
COPB2
COPE
COPZ1
COQ4
COX15
COX17
COX4I1
COX5B
COX7C
CPSF1
CPSF2
CPSF3L
CSE1L
CSNK2B
CTPS1
CYCS
DAD1
DAP3
DARS
DBR1
DCTN2
DCTN5
DDB1
DDOST
DDX10
DDX18
DDX20
DDX21
DDX23
DDX24
DDX41
DDX46
DDX47
DDX49
DDX51
DDX54
DDX56
DGCR14
DGCR8
DHDDS
DHFR
DHODH
DHX15
DHX16
DHX30
DHX38
DHX8
DHX9
DIEXF
DIMT1
DIS3
DKC1
DLST
DNAJA3
DNAJC17
DNLZ
DNM1L
DNM2
DNMT1
DOHH
DOLK
DONSON
DPAGT1
DPH3
DTL
DTYMK
DYNC1H1
EARS2
EBNA1BP2
ECD
ECT2
EEF1A1
EEF1G
EEF2
EFTUD2
EIF1AD
EIF2B1
EIF2B2
EIF2B3
EIF2B4
EIF2S1
EIF2S2
EIF3A
EIF3C
EIF3CL
EIF3D
EIF3G
EIF3I
EIF3L
EIF4A1
EIF4A3
EIF4G1
EIF5B
EIF6
ELAC2
ELL
EMC7
ENO1
EP300
ERCC2
ERCC3
ESPL1
ETF1
EXOSC2
EXOSC4
EXOSC5
EXOSC6
EXOSC7
EXOSC8
FAM50A
FAM96B
FARS2
FARSA
FARSB
FAU
FDPS
FIP1L1
FNTB
FTSJ3
GABPB1
GADD45GIP1
GAPDH
GART
GEMIN4
GEMIN5
GFPT1
GGPS1
GINS1
GINS2
GINS3
GLE1
GMPPB
GMPS
GNB1L
GNB2L1
GNL3L
GOLGA6L1
GOSR2
GPKOW
GPN1
GPN2
GPN3
GPS1
GRPEL1
GRWD1
GSPT1
GTF2B
GTF2E1
GTF2H3
GTF2H4
GTF3A
GTF3C1
GTF3C2
GTPBP4
GUK1
HARS
HARS2
HAUS1
HAUS5
HAUS8
HDAC3
HEATR1
HINFP
HIST2H2AA3
HIST2H2AA4
HIST2H2BF
HIST2H3D
HMGCR
HMGCS1
HNRNPC
HNRNPK
HNRNPL
HNRNPU
HSD17B10
HSPA5
HSPA9
HSPD1
HSPE1
HYOU1
IARS
IARS2
IMP3
IMP4
INO80
INTS1
INTS3
INTS4
INTS5
INTS8
INTS9
IPO13
ISCU
ISG20L2
KANSL2
KANSL3
KARS
KAT5
KIAA0391
KIF11
KIF23
KIN
KPNB1
KRI1
LARS
LARS2
LAS1L
LENG8
LIG1
LRPPRC
LRR1
LSM2
LSM3
LSM7
LTV1
MAGOH
MAK16
MARS
MARS2
MASTL
MAT2A
MAU2
MCM2
MCM3
MCM3AP
MCM4
MCM6
MCM7
MDN1
MED11
MED17
MED20
MED30
MED8
MEPCE
METTL16
METTL17
MFAP1
MMGT1
MMS22L
MNAT1
MPHOSPH10
MRP63
MRPL10
MRPL12
MRPL16
MRPL17
MRPL21
MRPL28
MRPL3
MRPL33
MRPL34
MRPL38
MRPL39
MRPL4
MRPL41
MRPL45
MRPL46
MRPL51
MRPL53
MRPS14
MRPS15
MRPS16
MRPS18A
MRPS2
MRPS22
MRPS24
MRPS25
MRPS35
MRPS5
MRPS6
MTG2
MTOR
MTPAP
MVD
MVK
MYBBP1A
MYC
MYH9
NAA10
NAA25
NAMPT
NAPA
NARFL
NARS
NARS2
NAT10
NCAPD2
NCAPH
NCBP1
NCBP2
NDC80
NDNL2
NDUFA13
NDUFAB1
NEDD8
NELFB
NFS1
NGDN
NHP2
NHP2L1
NIP7
NLE1
NOC2L
NOC4L
NOL10
NOL11
NOL12
NOL6
NOL8
NOL9
NOP16
NOP2
NOP58
NOP9
NPIPB5
NRDE2
NSA2
NSF
NSL1
NUBP1
NUDC
NUDCD3
NUDT21
NUF2
NUP133
NUP155
NUP160
NUP188
NUP214
NUP62
NUP85
NUP93
NUP98
NUS1
NVL
OGDH
ORAOV1
ORC3
OSBP
OSGEP
PABPN1
PAFAH1B1
PAK1IP1
PAM16
PCNA
PDCD11
PES1
PFAS
PFDN2
PGAM1
PGD
PHB
PHB2
PHF5A
PKMYT1
PLK1
PMF1
PMPCB
POLA1
POLA2
POLD2
POLE
POLE2
POLR1A
POLR1B
POLR1C
POLR2A
POLR2B
POLR2C
POLR2D
POLR2F
POLR2G
POLR2H
POLR2I
POLR2J
POLR2J2
POLR2J3
POLR2L
POLR3A
POLR3C
POLR3E
POLR3H
POP1
POP4
PPA1
PPAN
PPAN-P2RY11
PPAT
PPIE
PPIL2
PPP1CB
PPP2CA
PPP4C
PRELID1
PRIM1
PRMT1
PRMT5
PRPF19
PRPF31
PRPF38B
PRPF4
PRPF6
PRPF8
PSMA1
PSMA2
PSMA3
PSMA6
PSMA7
PSMB1
PSMB2
PSMB3
PSMB4
PSMB7
PSMC2
PSMC3
PSMC4
PSMC5
PSMD1
PSMD12
PSMD13
PSMD14
PSMD2
PSMD3
PSMD4
PSMD6
PSMD7
PSMG3
PTCD1
PTPMT1
PUF60
PWP1
PWP2
QARS
RABGGTA
RABGGTB
RACGAP1
RAD21
RAD51
RAD51C
RAE1
RAN
RANGAP1
RARS
RARS2
RBBP5
RBBP6
RBM19
RBM25
RBM39
RBM8A
RBMX
RBX1
RCC1
RCL1
RFC2
RFC3
RFC4
RFC5
RFK
RFT1
RHEB
RIOK1
RNGTT
RNPC3
RPA1
RPAP1
RPL10
RPL10A
RPL11
RPL12
RPL13
RPL13A
RPL14
RPL15
RPL18
RPL18A
RPL23
RPL23A
RPL24
RPL26
RPL27
RPL27A
RPL3
RPL30
RPL31
RPL32
RPL34
RPL35
RPL35A
RPL36
RPL37
RPL37A
RPL38
RPL4
RPL5
RPL6
RPL7
RPL7A
RPL7L1
RPL8
RPL9
RPLP0
RPN1
RPP14
RPP21
RPP30
RPS10
RPS11
RPS12
RPS13
RPS14
RPS15
RPS15A
RPS16
RPS17
RPS17L
RPS18
RPS19
RPS2
RPS21
RPS23
RPS25
RPS27A
RPS28
RPS3
RPS3A
RPS4X
RPS5
RPS6
RPS7
RPS8
RPS9
RPSA
RPTOR
RRM1
RRM2
RRN3
RSL24D1
RTFDC1
RUVBL1
RUVBL2
SACM1L
SAE1
SAMM50
SAP30BP
SARS
SART1
SART3
SDAD1
SDHA
SDHB
SEC13
SEC61A1
SF1
SF3A1
SF3A2
SF3A3
SF3B2
SF3B3
SF3B4
SFPQ
SIN3A
SLC20A1
SLC7A6OS
SMARCA4
SMARCB1
SMC1A
SMC2
SMC3
SMC4
SMG1
SMG5
SMG6
SMN1
SMN2
SMU1
SNAPC4
SNAPC5
SNIP1
SNRNP200
SNRNP25
SNRPD1
SNRPD2
SNRPD3
SNRPE
SNRPF
SON
SPATA5
SPATA5L1
SPC24
SPC25
SRBD1
SRCAP
SRRM1
SRRT
SRSF1
SRSF2
SRSF3
SRSF7
SSU72
SUGP1
SUPT5H
SUPT6H
TAF10
TAF1C
TAF6
TAF6L
TANGO6
TARS
TARS2
TBC1D3
TBC1D3B
TBC1D3C
TBC1D3F
TBCB
TBCC
TBCD
TBL3
TCP1
TELO2
TERF2
TFIP11
TFRC
THOC2
THOC5
THOC7
TICRR
TIMELESS
TIMM10
TIMM13
TIMM23
TIMM44
TMX2
TNPO3
TONSL
TOP1
TPT1
TPX2
TRMT112
TRRAP
TSEN2
TSR1
TSR2
TTC1
TTC27
TTI1
TTI2
TUBB
TUBG1
TUBGCP2
TUBGCP5
TUBGCP6
TUFM
TUT1
TWISTNB
TXN2
TXNL4A
U2AF1
U2AF2
UBA1
UBA52
UBE2I
UBE2M
UBL5
UPF1
UPF2
UQCRH
URB2
USP39
UTP15
UTP20
UTP23
UTP3
UTP6
VARS
VCP
VMP1
VPS25
VPS28
VPS29
VPS52
WARS
WARS2
WBSCR22
WDR12
WDR3
WDR33
WDR36
WDR43
WDR46
WDR5
WDR61
WDR7
WDR70
WDR74
WDR75
WDR77
WEE1
XAB2
XPO1
XRCC6
YAE1D1
YARS
YARS2
YRDC
YTHDC1
ZBTB11
ZBTB8OS
ZC3H3
ZC3H4
ZMAT2
ZNF259
ZNF335
ZNF830
ZNHIT2
